# Supplementary material for: Demographic and clinical characteristics of children seeking psychiatric services in the Nile Delta region: an observational retrospective study
Source: Int J Ment Health Syst. 2019 Oct 23;13:66. doi: 10.1186/s13033-019-0323-6 (PMC6806528; doi:10.1186/s13033-019-0323-6)
Supplement: Supplementary file 4 — Additional file 4. The dataset created and analyzed during the current study. [file 13033_2019_323_MOESM4_ESM.xlsx]

## Sheet: Sheet1
Age	Sex	Residence	Marital Status	No.Of Admission	Total Duration Of Admission	Birth Order	Father Education	Mother Education	Family Income	Child Education	Weight	IQ	History Of Medical illness (Child)	Family History Of Psychiatric Illness	Birth Complication	Child Milestone	Child Abuse	Depression	Epilepsy	ADHD	BIF	MR	ODD	NE	CD	GAD	Conversion	Sleep Related Behaviour	Delayed Language	OCD	PTSD	Acute Stress Disorder	ASD	Schizophrenia C.O.S	Stuttering	Bipolar Disorder	Selective Mutism	Tics	Duirnal Enuresis	Phonological Disorder	Cerebral Palsy	Febrile Convulsions	Cluster Headache	Drug Induced Psychosis	Hypothyroidism	Post- Guillan Barre	Metachromatic Leukodystrophy	Somatization	Specific Phobia
3	1	0	0	0	0	1	2	1	0	0	18		0	0	0	0	1																1
3	0	1	0	0	0	3	4	3	1	0	13	80	0	0	0	0	0				1
5	0	1	0	0	0	4	3	2	0	0	19		1	0	1	0	0																1
2	0	1	0	0	0	1	3	3	1	0	8		0	0	1	0	0					1							1
5	0	1	0	0	0	1	4	4	2	1	18	70	1	0	0	0	1		1	1	1
6	0	0	0	0	0	2	2	1	0	2	20		1	0	1	0	1		1														1
4	0	1	0	0	0	3	4	4	1	1	16		0	0	0	0	0		0	1									1
4	0	0	0	0	0	1	2	2	1	0	14	82	0	0	0	1	0				1								1
5	0	1	0	0	0	2	4	4	2	1	16		0	0	0	1	0			1
3	1	0	0	0	0	1	1	0	0	0	7		0	0	1	0	0																1
5	1	0	0	0	0	2	0	0	0	0	18	71	0	0	1	0	0				1								1
4	0	0	0	0	0	3	1	0	0	0	14	78	1	0	1	0	1				1								1
4	0	1	1	0	0	1	4	4	2	0	17	101	0	0	0	1	0						1	1
3	1	0	0	0	0	4	2	2	1	0	12		1	0	0	0	0																1
3	0	0	0	0	0	3	0	0	0	0	9	52	0	0	1	0	1					1
16	0	0	0	0	0	1	4	3	3	1	60	81	0	0	0	1	1				1				1
10	1	1	0	0	0	2	4	3	0	1	42	77	1	0	1	1	0		1		1																					1
3	0	0	0	0	0	1	2	1		0	11		0	0	0	0	1																1
5	0	0	0	0	0	3	2	0	0	1	18	80	1	0	1	1	0			1	1								1
5	0	1	0	0	0	2	3	0	0	1	19	45	0	0	0	0	2					1											1
7	0	1	0	0	0	3	1	1	0	2	23	75	0	0	0	0	0				1												1
6	0	0	0	0	0	1	2	2	1	1	20	83	0	0	1	1	0			1	1
16	0	1	0	0	0	1	2	0	0	0	56	36	0	0	1	0	1					1		1
13	1	1	0	0	0	1	3	3	1	0	45	77	0	0	0	1	1	1			1
12	0	0	0	0	0	3	1	0	1	1	42	75	0	0	0	0	0				1			1	1
11	0	0	0	0	0	1	0	0	0	0	48	67	0	0	0	0	1					1
3	0	0	0	0	0	2	1	1	0	0	12	73	1	0	0	0	0		1		1
8	0	1	0	0	0	3	3	3	2	1	25	90	0	0	0	1	1	1						1
15	1	1	3	0	0	1	4	3	0	1	48	97	0	0	0	1	0	1									1
10	0	1	0	0	0	4	3	3	1	1	43	73	1	0	0	0	0		1		1		1	1
2	0	1	0	0	0	4	2	1	0	0	7		0	0	0	0	0																1
5	1	1	0	0	0	1	0	0	1	1	20	84	0	0	1	0	0			1	1
15	1	1	0	0	0	1	2	3	0	1	44	88	0	0	0	1	1	1							1
2	0	1	0	0	0	4	3	2	0	0	6		0	0	1	0	0																1
3	0	0	0	0	0	3	0	0	0	0	9		0	0	1	0	0																1
6	0	1	0	0	0	2	3	3	1	1	22	73	0	0	0	0	0				1								1
3	0	0	0	0	0	2	2	2	1	0	13	74	0	0	0	0	0			1	1
4	0	0	0	0	0	3	3	3	1	1	17	79	0	0	0	1	0			1	1
3	0	0	0	0	0	1	1	0	0	0	10	45	0	0	1	0	0					1											1
11	0	1	0	0	0	3	4	4	2	1	46	115	0	0	0	1	0	1						1
6	1	1	0	0	0	1	0	0	0	1	20	79	0	0	0	1	1			1	1
4	0	0	0	0	0	2	0	0	0	0	18		0	0	1	0	0																1
5	0	1	0	0	0	2	4	4	2	1	20	78	0	0	0	1	1			1	1
6	0	0	0	0	0	1	0	1	0	1	22	71	1	0	0	0	0			1	1
5	0	1	0	0	0	1	2	1	0	1	19	60	0	1	1	0	1					1											1
3	0	1	0	0	0	3	1	0	0	0	11	84	1	0	1	0	0	1			1
3	0	0	0	0	0	2	3	0	0	0	10		0	0	0	1	2	1
9	0	1	0	0	0	4	0	0	1	1	27	75	0	0	0	1	0	1		1	1
10	1	1	0	0	0	2	3	1	0	2		60	0	0	1	1	0					1
4	0	0	0	0	0	1	3	1	1	0		64	0	0	0	0	0					1		1
2	0	0	0	0	0	3	4	4	2	0			0	0	0	1	0		1
7	0	1	0	0	0	3	2	1	0	1		81	0	0	0	1	0		1	1
8	0	0	0	0	0	1	3	1	0	1		80	1	1	0	1	0			1
10	0	0	0	0	0	1	1	0	0	0		79	0	0	0	1	1				1			1
15	1	0	3	0	0	1	2	2	0	1			1	0	0	1	0		1			1
14	0	0	0	0	0	4	4	4	1	1			0	0	0	1	1	1							1
10	0	1	0	0	0	2	3	3	1	1			0	0	0	1	0	1
3	0	0	0	0	0	3	3	2	3	0			0	0	0	1	1																		1
3	0	1	0	0	0	2	3	4	1	0		95	0	0	0	1	0			1				1
4	1	1	0	0	0	1	2	1	0	0			0	0	0	0	0					1		1
6	0	0	5	0	0	1	2	1	1	1		84	0	0	0	0	0		1
4	0	1	0	0	0	1	3	2	1	0		90	1	0	0	1	0			1
4	1	0	0	0	0	2	1	1	0	0			0	0	0	1	0							1
3	1	0	0	0	0	1	2	2	0	0			0	0	0	1	0							1
2	0	1	0	0	0	3	3	3	2	0		77	0	0	0	0	0			1	1
9	0	0	2	0	0	1	2	1	0	1			0	1	1	1	1								1
4	1	0	3	0	0	3	2	1	0	0			0	0	0	1	0		1
9	0	1	0	0	0	1	1	0	0	1		79	0	0	0	0	0				1
7	0	0	0	0	0	2	3	2	1	1	24	74	0	0	0	0	0				1									1
8	1	1	0	0	0	2	4	4	2	2		61	0	0	0	0	0					1																1
8	1	1	0	0	0	2	3	3	1	1			0	0	0	1	0	1
5	1	0	0	0	0	1	4	3	1	0	15	77	0	0	1	0	0				1
2	0	0	0	0	0	1	2	1	0	0			0	0	1	0	0
12	1	1	0	0	0	3	0	0	0	1		56	0	0	0	0	0					1		1
8	1	1	0	0	0	2	1	1	0	0		52	0	0	0	0	1					1		1
1	0	0	0	0	0	4	4	4	1	0			0	0	0	1	0		1
3	0	0	0	0	0	2	4	4	1	0			0	1	1	0	0																1
5	0	0	0	0	0	1	2	1	0	0		69	0	0	0	0	0					1
9	0	0	1	0	0	1	2	3	2	1		82	0	1	0	1	0	1
16	1	1	0	0	0	1	3	4	1	1			0	0	0	1	0	1						1
2	0	1	0	0	0	2	3	2	0	0		82	0	0	0	0	0												1
3	0	1	0	0	0	4	3	3	3	0			0	0	0	0	0												1				1
10	0	0	0	0	0	1	3	2	1	1			0	0	0	1	1	1							1
6	0	1	0	0	0	3	4	4	1	1		80	0	0	1	0	0	1
2	0	0	0	0	0	2	3	2	0	0		69	1	0	0	0	0					1
2	1	1	0	0	0	1	4	3	1	0			0	0	0	0	0																1
3	0	0	0	0	0	1	3	2	1	0			0	0	0	1	1																		1
2	0	0	0	0	0	2	3	2	0	0			0	0	0	0	0												1
7	0	1	0	0	0	1	3	2	0	0		50	0	0	0	0	0					1											1
4	0	0	0	0	0	1	4	4	3	0		71	0	1	1	0	0					1
4	0	0	0	0	0	4	2	1	0	0		65	0	1	0	0	0					1
11	0	1	0	0	0	3	4	4	3	1	60	79	0	0	0	0	0				1
9	0	1	0	0	0	1	4	4	2	1			0	0	0	0	0	1
6	1	1	0	0	0	1	2	2	1	1		77	0	0	0	0	0				1
4	0	0	0	0	0	1	3	2	0	0		72	0	0	0	1	0				1
5	0	0	0	0	0	1	4	4	1	0		79	0	0	0	1	0				1
6	0	0	0	0	0	1	3	1	0	1			1	1	1	0	0					1
6	0	1	0	1	12	1	4	4	1	1	30	80	0	0	0	1	3				1										1
5	0	1	0	0	0	2	4	3	0	1		68	0	0	0	1	0					1
3	0	1	0	0	0	1	3	2	1	0		80	0	0	0	1	0				1
9	0	1	0	0	0	3	3	3	1	1		83	0	0	0	0	0				1
12	1	1	0	0	0	1	3	3	3	1		75	0	0	0	1	0				1
11	0	0	0	0	0	2	4	4	2	1		93	0	0	1	0	1			1
9	0	1	0	1	6	5	4	4	1	1	27	53	0	0	0	1	2					1									1
1	0	0	0	0	0	1	3	3	1	0			0	0	1	1	0		1
5	1	0	0	0	0	2	2	2	0	0			0	0	1	0	0					1
9	0	1	0	1	7	2	3	2	1	1	40	83	0	0	0	1	0			1	1
12	0	1	0	0	0	1	3	1	1	1			0	0	0	1	1	1
12	1	0	0	0	0	1	4	4	2	1		90	1	0	0	0	0								1
7	0	0	0	0	0	1	4	3	3	1		86	0	0	0	1	0
8	0	0	0	0	0	1	4	3	1	1		81	0	0	0	0	0			1	1
5	0	0	5	0	0	3	3	2	0	0		50	0	0	0	1	0					1
14	0	0	0	1	11	2	3	3	1	1			0	0	0	1	0													1
6	1	0	0	0	0	4	4	4	1	0		64	1	0	1	0	0					1
8	1	1	0	0	0	2	4	4	2	1		79	0	0	0	1	0				1				1
12	1	0	0	0	0	1	4	4	3	1		84	0	1	0	1	0	1			1
7	0	1	0	2	23	2	4	3	1	1			0	0	0	1	1
9	0	1	0	0	0	2	3	2	0	1		68	0	0	0	1	0					1
4	0	0	0	0	0	2	4	4	1	0			0	0	0	0	0
6	0	1	0	0	0	1	3	3	0	1			0	0	0	0	0																1
5	0	1	0	0	0	2	4	3	1	0	25	78	0	0	0	0	0				1																1
7	1	1	0	0	0	2	3	3	1	1		75	0	0	0	1	0				1			1
9	0	1	0	0	0	2	3	2	0	1	31	84	1	0	0	1	0			1	1
7	1	0	0	0	0	1	2	1	0	1		70	0	0	0	1	0				1			1
11	1	0	5	0	0	7	3	3	1	1			1	0	0	1	0																														1
13	0	0	3	0	0	2	4	2	1	1		88	0	0	0	1	0
6	0	0	0	0	0	2	3	3	1	1		68	0	0	0	1	0					1
16	1	0	0	1	6	3	4	4	2	1			0	0	0	1	0
13	0	1	0	0	0	1	4	4	2	1			0	0	0	1	0			1
5	0	1	0	0	0	3	3	3	1	0	19	80	0	1	1	1	0				1
2	1	1	0	0	0	1	3	2	0	0			0	0	0	1	0
8	0	1	0	0	0	1	0	1	0	1		83	0	0	0	1	1			1	1
7	0	0	0	0	0	2	1	1	0	1		69	0	0	0	1	0					1
1	1	1	0	0	0	1	3	2	0	0			0	0	0	1	0		1
6	0	0	0	0	0	1	2	2	0	0		60	0	0	0	0	0					1
4	1	0	0	0	0	4	3	1	0	0		78	0	0	0	0	0				1
8	0	0	3	0	0	1	3	2	0	1		75	0	0	0	0	0	1			1
8	0	0	0	0	0	2	4	4	1	1		97	0	0	0	1	0
6	0	0	0	2	17	3	3	2	0	1		64	0	0	0	1	0					1
5	0	0	0	0	0	1	3	3	0	0		56	1	0	1	0	0			1		1
8	0	1	0	0	0	2	3	3	1	1		80	0	0	0	0	0				1		1
5	0	0	0	0	0	4	4	3	1	0		75	0	0	0	0	0				1																			1
9	1	1	0	0	0	1	3	2	0	1		79	0	0	0	0	0				1
2	0	0	0	0	0	6	4	4	1	0			0	0	0	1	0																																1
3	0	0	0	0	0	1	4	4	1	0		67	0	0	0	1	0					1	1
4	0	1	0	0	0	2	3	3	1	0		55	0	0	0	1	0					1
6	0	0	0	0	0	2	3	2	0	1		95	0	0	0	1	0
7	1	0	5	0	0	1	4	4	2	1			0	0	0	1	0																1
9	0	1	4	0	0	1	4	3	1	1		84	0	0	0	1	0				1				1
13	0	1	0	0	0	1	4	4	2	1			0	0	0	1	1								1
7	0	1	0	0	0	1	4	3	0	1			0	0	0	1	0
12	0	1	0	0	0	1	3	3	0	1			0	0	0	1	0
6	1	0	2	0	0	2	3	2	1	1		53	0	0	0	1	0					1
3	0	0	0	0	0	1	4	4	0	0		70	0	0	0	1	0				1
5	0	0	0	0	0	2	4	4	1	0			0	0	0	1	0			1
17	1	1	0	0	0	2	4	3	0	1			1	1	1	1	0	1
4	1	1	0	0	0	2	4	4	1	0			0	0	0	1	0																1
10	0	0	0	0	0	1	4	4	0	1		79	0	0	0	0	0				1
6	0	0	5	0	0	3	4	3	0	1		77	1	0	0	1	0		1		1
4	1	1	0	0	0	1	3	3	1	0		79	1	0	0	0	0		1		1
5	0	1	0	0	0	2	4	4	3	0	20	91	1	0	0	0	0			1
9	0	1	0	0	0	1	3	3	0	1	25	98	0	0	0	1	0			1
15	0	1	2	1	10	1	3	3	0	0		70	0	0	0	1	0				1				1
5	0	1	0	0	0	1	4	3	2	1		104	0	0	0	1	0							1
12	1	0	0	0	0	4	4	3	0	1		70	0	0	0	0	0				1				1
3	0	0	0	0	0	2	3	1	1	0		36	0	0	0	0	1					1
3	1	0	0	0	0	1	3	3	1	0		78	0	0	0	1	0				1
6	0	1	0	0	0	2	3	2	1	1		70	0	0	0	0	0				1
7	0	0	0	0	0	2	3	3	1	1		72	0	0	0	0	0				1
14	0	1	0	0	0	3	4	4	1	1			0	0	0	1	0										1
7	0	1	3	0	0	2	4	3	1	1		64	0	1	0	1	0					1
11	0	1	0	0	0	4	4	4	2	2		61	1	0	0	0	0					1
6	0	1	0	0	0	3	3	3	0	1			0	0	0	1	0		1
2	1	0	0	0	0	1	3	2	0	0			1	0	0	0	0																1
7	0	0	0	0	0	3	4	3	1	1		81	0	0	0	1	0				1
3	0	0	0	0	0	1	4	4	2	0			1	0	0	1	0				1
4	0	1	5	0	0	1	4	4	1	0			0	0	0	1	0	1
5	0	0	0	0	0	1	4	4	1	0		84	0	0	0	1	0				1
4	1	0	0	0	0	2	3	3	1	0		70	0	0	0	0	0				1
8	1	1	0	0	0	1	3	3	1	1		75	0	0	0	0	0				1
5	0	1	0	0	0	1	3	2	1	0		68	0	0	0	0	0				1
9	0	0	0	0	0	2	3	3	1	1			0	0	0	1	0
11	0	1	0	0	0	4	4	4	2	1		69	0	0	0	1	0					1		1
5	0	1	3	0	0	3
5	0	1	0	0	0	1
6	0	1	0	0	0	1	2	1	0	0		68	0	0	0	0	1					1
6	0	0	0	0	0	2	4	3	1	0		64	0	0	0	0	1					1
5	1	0	0	0	0	1	4	4	1	0			0	0	0	0	0
10	0	1	0	0	0	3	3	2	0	1	38	87	0	0	0	1	1			1
6	1	0	0	0	0	2	3	3	0	0		74	0	0	0	0	0				1
3	0	1	0	0	0	1	3	2	0	0			0	0	0	0	0
7	0	1	0	1	11	2	4	4	2	1			0	0	0	1	1														1
12	0	0	0	0	0	3	3	3	1	1			0	0	0	1	0															1
9	1	1	0	0	0	2	3	3	1	1		68	0	0	0	0	0					1
10	0	1	0	0	0	2	4	4	2	1			1	0	1	1	0		1
12	0	0	0	0	0	1	2	0	0	1		89	0	0	0	1	1	1
10	0	0	0	0	0	2	1	1	0	1			0	0	1		0	1
6	0	0	0	0	0	1	4	4	1	1			1	0	1	1	0																		1
13	0	0	0	0	0	2	4	3	1	1	40	88	0	0	0	1	0			1
11	0	1	0	0	0	1	4	4	1	1		93	0	0	0	1	0			1				1
13	0	1	0	0	0	1	4	4	1	1		58	0	1	0	0	0					1												1
4	0	1	0	0	0	1	1	1	0	0			0	0	0		1					1
2	1	1	0	0	0	4	2	0	0	0			1	0	1	0	0
8	1	1	0	0	0	1	2	2	0	1	46		1	0	0	1	0																												1
9	1	1	0	0	0	3	3	3	1	1		68	0	0	1	0	0					1
8	0	0	0	0	0	2	3	2	0	1		79	0	0	0	1	0				1
12	0	1	0	1	14	1	3	3	0	1			0	1	0	1	2	1
11	0	0	0	0	0	2	4	4	3	1		86	0	0	0	0	0
7	0	0	0	0	0	3	4	4	3	1			0	0	0	1	0																		1
4	0	1	0	0	0	1	4	4	4	0			1	0	0	1
16	1	0	0	0	0	4	4	4	2	1	56		0	1	0	1	1	1
10	0	1	0	0	0	4	2	3	0	1			1	0	0	1	0	1
13	0	0	0	0	0	4	4	4	2	1		70	0	0	0	1	0			1	1
14	0	1	0	1	17	4	4	4	2	1			0	0	0	1	0
2	0	1	0	0	0	2	4	4	1	0			1	0	1	0	0																1
11	0	1	0	0	0	1	4	4	2	1		77	0	0	0	1	0	1			1
8	0	1	0	0	0	1	3	3	1	1		83	0	0	0	1	0				1
6	1	1	0	0	0	2	3	3	1	1		78	0	0	0	1	0				1
10	0	0	0	0	0	1	3	2	1	1		79	0	0	0	1	0			1	1
12	0	1	0	0	0	2	4	4	1	1			0	0	0	1	0								1
2	0	1	5	0	0	2	4	4	1	0			0	0	0	1	0
6	0	0	0	0	0	1	3	3	2	1		89	0	0	0	1	0
7	1	1	0	0	0	1	4	3	1	1		68	0	0	0	1	0					1
16	0	1	0	0	0	1	4	4	2	1		79	0	0	0	1	1	1			1
6	0	1	0	0	0	1	3	3	0	1		87	0	0	0	0	0							1															1
12	0	1	0	0	0	1	1	1	0	1			0	0	0	1	0								1
5	0	1	0	0	0	3	3	3	0	0		80	0	0	1	0	0				1
13	0	1	2	0	0	1	3	3	0	1			0	0	0	1	0	1						1
16	1	0	0	0	0	2	4	4	2	1			0	0	0	1	1	1
9	0	0	0	0	0	2	2	1	0	1		75	0	0	0	1	1		1		1
3	1	0	0	0	0	1	3	3	1	0			0	0	0	1	1																1
13	0	0	0	0	0	1	4	4	1	1			0	0	0	0	0			1
10	1	0	0	0	0	4	4	4	2	1			0	0	0	0	0							1						1
3	0	1	0	0	0	2	4	4	1	0			0	0	0	0	0							1
13	0	1	0	1	8	2	4	4	2	1			0	0	1	1	0			1
4	0	1	0	0	0	2	4	4	3	0		88	0	0	0	0	0
10	1	0	0	0	0	2	3	3	0	1
18	0	1	0	0	0	1	2	2	0	1		65	0	0	0	1	0					1
5	0	1	0	0	0	1	4	4	1	0		60	1	0	0	0	0					1
8	0	0	0	0	0	2	4	4	2	1
3	1	1	0	0	0	1	4	4	2	0			1	0	0	0	0
6	1	0	0	0	0	1	2	2	0	1		68	0	1	0	1	0					1
5	1	0	0	0	0	1	3	2	0	0
6	0	0	1	0	0	3	4	4	1	1		82	0	0	0	0	1	1				1
3	0	1	5	0	0	1	4	4	2	0			0	0	0	0	0		1
16	1	1	0	1	7	2	4	4	2	1			0	0	0	1	0																			1
15	0	0	0	0	0	3	4	4	2	1			0	0	0	1	0						1
15	0	0	0	0	0	2	3	3	1	1	67		0	0	0	1	0								1
3	1	1	0	0	0	1	3	3	1	0		77	0	0	0	0	0				1
18	0	0	0	0	0	2	3	3	1	0		39	1	0	0	0	0					1
6	1	0	0	0	0	1	2	2	0	1			0	0	0	1	2	1
14	0	1	0	0	0	3	4	4	2	1		60	0	0	0	0	1					1
4	0	1	0	0	0	1	3	2	1	0			0	0	0	0	0																1
6	0	1	0	0	0	1	4	4	1	1			1	1	0	1	0
2	0	1	0	0	0	1	4	4	1	0			0	0	0	0	0					1
6	1	1	0	0	0	1	3	3	0	0		53	0	0	0	0	0					1
7	1	1	0	0	0	1	3	2	0	1		75	1	1	0	1	0				1
13	0	1	0	2	22	1	3	3	1	0		69	0	0	0	1	0					1
6	0	1	0	0	0	1	4	4	2	1		69	1	0	1	0	0		1			1
8	1	0	2	0	0	2	3	3	1	1		79	0	0	0	1	0	1			1
6	1	0	0	0	0	3	4	4	1	1		84	0	0	0	0	0			1	1
2	0	1	0	0	0	1	4	4	1	0			0	1	0	0	0			1
6	0	0	0	0	0	3	4	4	3	1		78	0	0	0	0	0				1
3	0	0	0	0	0	3	4	4	1	0		78	0	0	0	0	0				1
3	0	0	0	0	0	2	4	4	1	0			0	0	0	1	0
10	0	1	1	0	0	1	3	3	1	1	45		0	0	0	0	1	1
7	0	1	0	0	0	1	3	3	0	1		82	0	0	0	1	0				1
7	1	0	0	0	0	1	2	2	0	1		67	1	0	0	1	0					1
4	1	1	0	0	0	1	1	0	0	0			0	0	0	0	0
10	1	0	0	0	0	1	3	2	0	1		62	0	0	0	0	0				1			1
7	1	0	0	0	0	5	4	4	1	1		90	0	0	1	0	1
5	0	0	0	0	0	1	4	2	1	0			0	0	0	1	0
4	0	0	0	0	0	4	4	4	1	0	23	85	0	1	0	0	0			1			1
8	0	0	0	0	0	1	4	4	1	1			1	0	0	1	1			1				1
16	1	0	0	0	0	1	2	1	1	1			0	0	0	1	0	1							1
4	0	0										75									1
5	0	1										74									1
7	0	1	0	0	0	2	4	3	0	1		78	0	0	1	0	0				1
7	0	1	0	2	13	1	3	3	1	1		78	0	0	0	1	0			1	1				1
3	0	1	0	0	0	3	4	4	1	0			0	0	0	1	0																1
4	0	1	0	0	0	1	4	4	1	0			0	0	0	1	0						1
7	0	1	0	0	0	1	4	4	1	1		86	0	0	0	1	0
3	0	1	0	0	0	2	4	4	2	0			0	0	0	1	0																1
8	0	1	0	0	0	2	3	3	0	1			0	1	0	0	0
10	0	1	1	1	9	1	4	4	1	1	40		0	0	0	1	0								1
2	1	0	0	0	0	3	3	3	1	0			0	0	0	1	0																									1
4	1	0	0	0	0	5	4	4	2	0			0	0	0	1	0		1
1	0	1	0	0	0	2	3	3	1	0			0	0	0	1	0		1
5	0	1	0	0	0	2	4	4	1	0		98	0	0	0	0	0																		1
3	1	1	0	0	0	4	4	4	4	0		69	0	0	1	0	0					1											1
2	0	0	0	0	0	1	4	4	9	0			0	0	1	1	1
5	0	1	0	0	0	2	3	3	0	0			0	0	1	1	0	1						1															1
7	0		0	0	0	1	3	3	1	1		35	0	0	1	0	0					1
12	0	1	0	0	0	4	4	4	1	1			0	0	0	0	0										1
5	0	1	0	0	0	2	4	4	1	0			0	1	0	0	0
9	0	1	0	0	0	1
2	1	1	0	0	0	2	4	4	1	0			0	0	0	1	0																									1
6	0	1	0	0	0	1	3	3	1	1		78	0	1	0	0	0	1			1
7	0	0	0	0	0	1	4	4	2	1		80	1	0	1	0	0				1
10	0	0	0	0	0	1	4	4	2	1		80	0	0	0	1	1			1	1
10	0	1	0	1	11	1	4	4	1	1			0	0	0	1	1
10	0	1	0	1	7	2	3	3	1	1	35	76	0	0	0	0	0				1				1
11	0	1	0	0	0	3	4	3	1	1		79	0	0	0	1	0							1																			1
9	1	0	0	0	0	2	3	3	1	1			0	0	0	0	0		1			1
13	0	1	0	1	9	3	4	4	1	1			1	0	0	1	0																											1
8	1	1	0	0	0	1	4	4	1	1			0	0	0	1	0			1
9	0	0	0	0	0	1	4	4	2	1		77	0	0	0	0	0				1		1		1
7	1	1	0	0	0	2	4	4	4	1			1	0	0	1	0									1
8	1	1	0	0	0	4	3	3	0	1		60	1	0	0	0	0					1		1
10	0	1	0	2	18	1	4	4	1	1		72	0	0	0	0	3				1
6	0	0	0	0	0	3	4	4	2	1		78	0	0	1	0	0		1		1
13	0	0	0	1	5	3	4	2	1	1		60	0	0	0	0	0					1	1
15	0	0	0	0	0	1	4	4	1	1			1	0	0	1	0								1
10	1	1	0	0	0	1	4	4	1	1	42	90	0	0	0	0	0
5	0	1	0	0	0	2	4	2	1	0			1	0	1	1	0						1
10	1	0	0	1	13	1	4	3	1	1		83	0	0	0	1	1				1			1
7	0	0	0	1	10	2	4	4	1	1		84	0	0	0	1	1				1
8	0	1	0	0	0	6
7	0	1	0	0	0	2	4	4	1	1	20	90	0	0	0	1	0
2	0	1	0	0	0	1	3	3	1	0			0	0	1	0	0																1
8	0	1	0	0	0	3
11	1	0	0	1	6	3	3	3	1	1		69	0	0	0	1	0	1				1		1
12	1	1	0	0	0	1	4	4	2	1	42	79	0	0	0	1	0			1	1
8	0	1	0	0	0	1	4	4	1	1		75	0	0	0	1	0				1
4	1	1	0	0	0	2	3	3	1	0		78	0	0	0	1	0				1
3	0	0	0	0	0	1	3	3	1	0			0	1	1	1	0
6	0	1	0	0	0	2	4	4	2	1		70	1	0	1	0	0		1		1
8	0	0	0	0	0	2	4	3	1	1			0	0	0	1	0																					1
9	0	1	3	0	0	5	3	3	1	1		79	0	1	0	1	0	1			1
7	0	1	0	3	26	3	3	3	0	1	34		0	0	0	1	0						1
4	1	1	0	0	0	1	3	3	1	0		75	0	0	1	0	0				1												1
3	0	1	0	0	0	1	4	3	2	0		58	0	0	0	0	0					1
5	0	0	0	0	0	1	3	3	0	0		81	0	1	1	1	0				1
11	0	0	0	0	0	3	4	4	1	1		81	0	0	0	1	0				1				1
6	0	0	0	0	0	4	4	4	1	1	23		0	1	0	0	0								1
10	0	0	0	0	0	3	4	4	1	1		70	0	0	0	0	0				1
15	0	1	3	0	0	1	4	4	1	1		99	0	0	0	1	0	1
17	1	0	0	0	0	4	4	4	1	1			0	0	0	1	0
14	0	1	0	0	0	1	2	2	0	1			0	0	0	1	1	1							1
4	0	1	0	0	0	1	4	4	1	0		71	0	1	0	0	0				1
7	0	1	0	0	0	2	4	4	2	1		90	0	0	0	1	0			1
7	0	1	0	0	0	1	2	2	0	1		78	0	0	0	0	0				1
8	0	0	0	0	0	2	3	3	1	1		69	0	0	0	0	0					1
3	1	1	0	0	0	1	3	3	1	0			0	0	0	0	0
13	0	0	0	0	0	1	3	3	0	1			1	0	0	1	0								1
11	0	1	0	0	0	4	4	4	3	1		78	0	0	0	1	0				1
4	1	0	0	0	0	2	4	4	1	0		77	0	0	0	0	0				1
4	1	1	0	0	0	1	4	3	1	0		64	0	0	1	0	0					1
8	1	1	0	0	0	5	3	3	1	1		65	1	0		0	0					1
6	0	0	5	0	0	2	4	4	1	1		80	0	0	0	1	0				1
11	1	0	0	0	0	1	4	4	3	1	27	69	1	0	0	0	0					1
5	0	1	0	0	0	2	4	4	1	0		75	0	0	0	1	0				1
7	0	0	0	0	0	5	3	3	0	1			1	0	0	0	0					1
6	1	0	0	0	0	1	3	3	0	1		90	0	0	0	0	0			1
3	1	1	0	0	0	1	3	3	1	0			0	0	0	0	0																1
6	1	1	0	1	8	1	4	4	2	1	27	81	0	0	0	0	0				1		1
5	0	1	0	0	0	4	4	4	2	0			0	0	0	1	0
6	1	0	0	0	0	2	3	3	2	1	25	79	0	0	0	1	1								1
6	0	1	0	0	0	1	4	4	1	1			0	0	0	1	0																		1
2	1	0	0	0	0	2	4	4	1	0			1	0	1	0	0					1
14	1	0	0	0	0	2	3	1	0	1		68	0	1	0	1	0					1
6	0	1	0	0	0	1	1	0	0	1		70	0	0	0	0	0				1		1
10	0	0	0	0	0	2	1	1	0	1	34	77	0	0	0	0	0
2	0	0	0	0	0	2	3	3	0	0			0	0	0	1	0		1
4	1	0	0	0	0	1	3	3	0	0		80	0	0	1	0	0				1
6	0	0	0	0	0	2	4	4	1	1		90	0	0	1	1	0		1
11	1	0	2	0	0	2	3	3	0	1		74	0	0	1	0	0	1
5	0	0	0	0	0	2	4	4	1	0		80	0	0	0	1	0			1	1
7	0	1	0	0	0	1	3	3	1	1		85	0	0	0	1	0			1
9	0	0	0	0	0	2	4	4	2	1		79	0	0	0	1	0			1
14	1	0	0	0	0	1	4	4	5	1			0	0	0	1	0	1
5	0	1	0	0	0	1	3	4	0	0		79	0	0	0	0	1			1
5	0	0	3	0	0	1	0	0	0	0		74	0	0	0	1	0				1	1
4	1	0	0	0	0	1	3	3	2	0			0	0	0	1	0			1
4	0	0	0	0	0	1	4	4	6	0		69	1	0	0	0	0				1		1
7	0	0	0	0	0	2	3	2	0	1		75	0	1	0	0	0				1			1
6	0	1	0	0	0	1	3	3	1	1		85	0	0	0	1	0			1
11	1	0	0	0	0	1	3	3	0	1		80	0	0	0	1	0
5	1	1	0	0	0	4	4	4	1	0	19	79	0	0	0	0	0				1
8	0	0	0	0	0	2	3	3	0	1		85	0	0	0	1	0			1
14	0	0	0	0	0	3	3	4	3	1		88	0	0	0	1	3	1							1
7	0	1	0	0	0	1	4	4	6	1		85	1	0	0	1	0									1
4	0	1	2	0	0	1	3	4	3	0		88	0	1	0	0	0
3	0	0	0	0	0	1	3	3	0	0		76	0	0	0	1	0						1
5	1	1	0	0	0	1	4	4	1	1		65	0	0	0	0	0					1
7	0	0	0	0	0	2	3	4	2	1		82	0	0	0	0	1									1
7	0	1	0	0	0	5	4	4	3	1		80	0	0	0	0	0			1
2	1	0	0	0	0	1	4	4	1	0		80	0	0	0	0	0
7	0	0	0	0	0	4	3	3	3	1			0	1	0	1	0			1			1
16	1	0	0	0	0	2	3	3	3	1		105	1	1	0	0	0	1
4	1	1	1	0	0	1	4	4	3	1			0	1	0	1	2										1
3	0	0	0	0	0	2	4	4	3	0		84	0	0	1	1	0																	1
8	0	0	0	0	0	2	4	4	2	1			0	0	0	1	0												1
11	0	1	0	0	0	2	4	4	6	1			0	0	1	1	0								1
3	0	0	0	0	0	3	4	4	1	0			0	0	0	1	0													1
9	1	0	0	0	0	2	4	4	1	1		86	0	0	0	1	0				1					1
16	0	0	0	0	0	1	4	4	2	1		39	0	0	1	1	0					1
10	0	0	0	0	0	2	4	4	1	1		80	0	0	0	1	0			1	1
8	0	1	0	0	0	2	3	3	2	1			0	1	0	0	0									1
10	0	1	3	0	0	1	2	2	1	1	30	86	0	0	0	1	0	1							1
3	1	1	0	0	0	2	3	3	1	0			0	0	0	1	0													1
10	0	0	0	0	0	2	3	4	2	1	47	87	1	0	0	1	1								1
7	0	0	0	0	0	1	4	4	2	1	24	89	1	0	0	1	0	1		1
8	1	1	0	0	0	2	3	3	0	1		80	0	0	0	0	0				1			1	1
6	0	1	0	0	0	1	3	3	1	1	28	107	1	1	0	1	0			1
7	0	1	0	0	0	2	3	3	2	1	32	92	0	0	0	1	1			1
12	0	0	3	0	0	4	3	2	0	1		86	0	1	0	1	0	1
7	1	0	0	0	0	3	3	1	1	1		64	0	0	0	1	0			1				1
5	0	0	0	0	0	2	3	3	0	0	20	74	0	0	1	1	0		1			1
7	0	0	0	0	0	1	4	4	1	1	25	91	0	0	1	1	0			1					1
4	0	0	5	0	0	1	4	3	1	0	25		0	0	0	0	0													1
12	0	1	0	0	0	1	4	3	0	2		69	1	0	1	0	0		1	1		1
8	1	1	0	0	0	4	1	1	0	1		92	1	1	0	1	3	1
2	0	1	0	0	0	2	3	3	0	0			0	0	1	1	0		1
4	1	0	0	0	0	2	3	3	0	0			0	0	0	1	0						1
5	1	1	0	0	0	1	3	3	0	0			0	1	0	1	0									1
7	0	1	0	0	0	2	3	3	2	1	27	79	1	0	0	1	0			1				1
11	0	1	0	0	0	3	4	4	2	1			0	0	0	1	0						1
1	0	0	0	0	0	5	4	4	1	0	8		1	0	1	0	0				1
5	1	0	0	0	0	2	3	2	1	0			0	0	0	0	0					1
8	0	1	0	0	0	1	3	3	1	1	30	92	1	1	0	1	1	1							1
7	1	0	0	0	0	1	3	3	1	1	25	78	0	1	0	1	0	1			1
9	1	1	0	0	0	2	3	3	0	1	39	83	0	0	0	0	0			1
7	0	0	0	0	0	1	2	2	0	1	20		0	0	0	0	0			1
2	1	1	0	0	0	1	3	3	1	0			0	0	0	1	0						1
5	1	0	0	0	0	1	3	3	1	1	25	70	0	0	0	0	0			1				1
6	0	0	0	0	0	2	4	4	1	1			0	0	0	0	1						1
8	1	0	0	0	0	1	4	4	1	1	31	85	0	1	0	1	0			1
8	1	0	0	0	0	2	4	4	4	1	35		0	1	0	0	1			1
4	0	0	0	0	0	3	4	4	4	0			0	1	0	0	1			1																1
3	0	0	0	0	0	1	4	4	1	0			0	1	1	0	0
9	0	0	0	0	0	4	4	4	1	1		36	0	1	0	0	0																	1
9	0	0	0	0	0	1	3	3	0	1	27	70	0	0	0	0	0					1
6	0	0	0	0	0	1	3	3	0	1		89	1	0	1	0	0				1
9	0	0	1	0	0	1	3	1	0	1	40	85	0	0	0	0	0	1
5	0	0	0	0	0	2	3	3	1	0		80	0	0	0	0	0			1
8	1	0	0	0	0	3	2	3	2	1		74	0	0	0	1	0				1
5	0	0	0	0	0	1	2	2	0	0			0	1	0	1	1	1
16	0	0	0	0	0	1	0	0	0	1			0	0	0	1	0																			1
6	1	1	0	0	0	1	4	4	3	1		92	0	1	0	0	0																	1
10	0	0	0	0	0	1	3	3	1	1	35	70	0	0	0	1	0			1
12	0	0	0	0	0	3	4	4	1	1		65	1	0	0	1	0					1
9	1	0	0	0	0	3	2	2	1	1		78	1	0	0	1	0	1
2	0	0	0	0	0	1	4	4	1	0			0	0	0	0	0			1
4	0	1	0	0	0	1	4	4	1	0			0	0	0	0	1						1
5	1	1	0	0	0	2	3	3	1	1			0	1	0	1	1			1				1
8	1	1	0	0	0	1	3	3	1	1			0	1	1	1	1	1
7	0	0	0	0	0	2	4	4	1	1	25	77	0	0	0	1	1				1			1
8	1	1	1	0	0	1	4	4	1	1	35	92	1	0	1	0	0	1
4	0	1	0	0	0	1	4	4	2	1			0	0	0	1	1			1
5	0	1	0	0	0	1	2	2	0	0			0	0	0	1	0																	1
8	0	0		0	0	2	4	4	2	1			1	0	0	1	0						1	1
10	0	0	0	0	0	1	4	4	3	0	50	63	0	0	0	1	1		1																1
9	1	0	0	0	0	1	4	4	0	1		52	1	0	0	0	0		1			1
2	0	0	0	0	0	2	4	4	2	0			0	0	1	1	0																	1
15	0	1	0	0	0	1	4	4	2	1			0	0	0	1	1			1					1
4	0	0	0	0	0	2	4	4	5	0		50	0	0	1	0	0					1												1
7	0	0	0	0	0	3	2	2	0	1	24	65	0	0	0	0	1			1		1
10	0	0	0	0	0	1	4	4	3	1	53		0	1	0	1	0			1
4	0	0	2	0	0	1	4	4	3	3		59	0	0	0	1	0																	1
6	0	0	0	0	0	2	4	4	2	1	21	65	0	0	0	0	0			1
4	0	0	0	0	0	1	3	3	1	1		81	0	0	1	1	0						1
2	1	0	0	0	0	3	3	3	0	0			0	0	1	1	0		1			1
9	0	0	5	0	0	1	4	3	1	1	25	72	0	1	0	0	1				1																				1
8	1	0	6	0	0	2	4	4	2	1	40	73	1	0	0	0	0	1			1				1
13	1	0	0	0	0	1	3	3	0	1			0	1	0	1	0	1
6	0	0	0	0	0	4	2	2	0	1		76	0	0	0	1	0			1	1
9	1	0	0	0	0	1	4	3	0	1			0	1	0	1	1									1										1
12	1	0	0	0	0	2	4	4	3	1		67	0	0	0	0	0	1				1
9	0	0	0	0	0	2	3	3	0	1	25	75	0	0	0	1	1				1				1
9	0	1	0	0	0	2	3	3	1	1			0	1	0	1	0									1
8	0	1	0	0	0	1	3	3	1	1	25	81	0	0	0	0	1
12	0	0	0	0	0	1	4	4	1	1	34	84	0	0	0	1	0			1
11	1	1	0	0	0	1	3	3	1	1		79	0	1	0	1	0	1			1
10	0	0	0	0	0	2	3	3	1	1	41		1	0	0	1	0							1	1															1
13	1	1	0	0	0	2	3	3	1	1	60	65	1	0	0	1	0			1		1
8	0	0	2	0	0	1	2	2	0	1		94	1	0	0	0	1	1
3	1	0	1	0	0	2	3	3	1	0			0	0	0	1	1						1
8	0	0	0	0	0	2	3	3	1	1	35	78	1	0	0	1	0			1	1
7	0	0	0	0	0	1	3	3	2	1	28	80	0	1	0	0	1			1	1
11	0	1	0	0	0	1	3	3	3	1	34	87	0	0	1	0	1			1					1
4	0	1	0	0	0	1	4	4	1	0		90	1	1	0	1	0			1
8	1	0	2	0	0	2	3	3	0	1	33	78	1	1	0	1	0			1	1
5	0	0	0	0	0	4	3	3	0	0			0	0	0	1	0		1							1
13	0	0	0	0	0	2	3	3	2	1		79	1	0	0	1	1				1
9	0	0	0	0	0	3	3	3	0	1	35	58	0	0	0	1	0			1		1
8	1	1	0	0	0	2	4	4	1	1		87	0	1	0	0	0	1																				1
2	0	1	0	0	0	3	2	2	0	0	14		1	0	0	0	0		1		1
11	0	0	0	0	0	1	3	3	0	1		75	0	1	0	0	3	1
5	0	1	0	0	0	1	3	3	1	0			0	0	1	1	1
6	0	0	0	0	0	2	3	3	0	1		77	0	0	0	0	0					1
15	0	0	0	0	0	1	3	3	0	0		65	0	0	1	0	0					1
3	0	0	0	0	0	1	4	4	1	0			0	0	0	1	0																	1
6	0	0	0	0	0	1	0	0	0	1		88	0	0	0	1	0			1
12	1	0	0	0	0	1	0	0	0	1		70	0	1	0	1	0	1			1
4	1	0	0	0	0	1	3	3	0	0			0	0	0	1	1
6	0	1	0	0	0	1	3	3	0	1	23		0	0	0	1	0			1				1
6	0	0	0	0	0	2	3	3	1	1	30	72	1	0	1	0	0			1	1
3	1	0	0	0	0	2	4	4	0	3			0	1	0	0	0							1						1
7	1	1	0	0	0	1	4	4	5	1			0	0	0	1	0																					1
16	0	1	0	0	0	1	3	3	1	1	61		0	0	0	1	0
12	1	1	2	0	0	3	4	4	2	1	45		0	0	1	1	0		1
11	1	0	0	0	0	3	3	0	0	1	38	65	0	0	0	1	1					1
13	0	0	0	0	0	1	3	4	1	1	66	72	0	0	0	1	1				1																1
7	0	0	0	0	0	2	3	3	1	1	27	100	0	0	1	1	0									1
2	1	1	0	0	0	2	4	4	2	0			0	1	0	1	0																	1
5	0	0	5	0	0		3	3	0	1		70	0	0	0	0	1
10	1	0	0	0	0	2	3	3	0	1			0	1	0	1	1	1
12	1	0	0	0	0	1	1	3	1	1	38	75	0	1	0	1	0			1
13	0	1	0	0	0	1	3	3	5	1	55	95	1	1	0	1	1	1		1
11	0	1	0	0	0	2	3	3	5	1	27	90	1	1	0	1	1	1		1
8	0	1	0	0	0	3	3	3	5	1	25	97	1	1	0	1	1	1		1
3	0	0	0	0	0	2	3	3	0	0			1	0	0	0	1
7	0	0	0	0	0	1	3	4	2	1			0	0	0	1	0																			1			2
12	0	1	0	0	0	1	3	3	1	1			0	0	0	1	0
6	1	0	0	0	0	1	4	4	1	1		62	0	1	0	1	1							1														1
9	1	0	0	0	0	2	4	4	3	1		78	0	1	0	0	0				1
12	0	0	0	0	0	1	3	3	1	1	35	86	0	1	0	0	1	1							1
10	0	0	0	0	0	1	1	1	0	1			0	1	0	1	0
9	1	0	0	0	0	4	1	1	0	1		79	0	1	0	0	1	1			1
9	0	0	0	0	0	1	3	3	0	1		67	1	1	1	0	1	1								1
5	1	0	0	0	0	2	3	3	0	0			0	0	1	0	0																									1
16	1	0	0	0	0	1	3	3	0	1	60	80	1	0	0	0	3	1			1
8	1	0	0	0	0	2	4	4	4	1			1	1	0	1	1							1
12	0	0	0	0	0	1	3	3	2	1	48	88	0	0	0	1	1	1		1					1
3	0	1	0	0	0	1	4	4	2	0			0	0	0	0	0																	1
6	0	1	0	0	0	2	3	3	1	1	20	93	0	0	0	1	0			1
8	0	1	0	0	0	3	1	2	0	2	25	58	0	0	1	0	0			1		1
14	1	1	0	0	0	2	4	4	5	1			0	0	0	1	0														1
8	0	0	0	0	0	1	4	4	2	1		108	0	0	0	1	1			1
3	0	0	0	0	0	2	3	3	0	3	15		1	0	1	0	0
15	0	0	0	0	0	1	2	2	0	0		55	1	0	0	1	0
3	0	0	0	0	0	2	3	3	2	0			0	0	0	0	0																	1
5	1	0	0	0	0	2	3	3	0	0			0	0	1	1	0
12	0	1	0	0	0	2	3	3	4	1			1	1	1	1	0							1
9	0	0	0	0	0	1	3	3	0	1		82	0	0	0	1	0									1
9	0	0	0	0	0	2	3	3	2	1	31	90	0	1	0	1	1								1
4	0	0	0	0	0	2	3	4	2	0			0	0	0	1	0																1
6	0	0	0	0	0	1	3	4	2	0		76	0	0	0	1	0				1
17	1	0	0	0	0	2	0	0	1	1		78	0	0	0	1	0				1									1
6	1	1	0	0	0	4	3	3	0	1			0	0	0	1	2	1
4	1	0	0	0	0	3	0	0	0	0		60	0	0	0	1	0					1		1
7	1	0	0	0	0	3	0	2	3	1	27		1	0	0	1	0							1
7	0	1	0	0	0	3	4	4	2	1	16	72	1	0	1	1	0				1
4	1	0	0	0	0	1	3	3	0	0		73	0	1	0	1	2				1
7	0	0	0	0	0	1	3	0	1	1		72	0	0	0	1	0				1			1											1
7	1	0	0	0	0	2	0	0	0	1	20	77	0	0	0	1	0				1
13	1	1	2	0	0	1	4	3	1	1			1	0	0	1	1	1
16	0	0	2	0	0	2	0	0	1	1		75	0	0	0	1	1	1																	1
11	0	0	0	0	0	2	2	2	0	0			1	0	1	0	0																								1
5	0	1	0	0	0	1	4	3	1	1	24		0	0	0	1	1						1
9	0	1	0	0	0	4	0	0	0	1		78	0	0	0	0	1	1			1
7	0	0	0	0	0	1	3	3	2	1	23		0	0	0	0	2			1
1	1	0	0	0	0	5	3	2	1	0			0	0	1	0	0		1
4	0	0	0	0	0	3	3	3	1	0	14	69	0	0	0	0	1																1
10	0	1	5	0	0	1	4	4	3	1			0	0	0	1	2								1
10	0	0	2	0	0	2	3	0	0	1		60	1	0	0	0	0		1			1
10	1	0	0	0	0	2	3	0	0	1		79	1	1	0	1	0			1	1
9	0	0	0	0	0	1	4	4	1	1	30	79	0	1	0	1	0	1			1
3	0	0	0	0	0	3	3	3	1	0		79	0	1	1	0	0				1								1
11	0	0	0	0	0	2	3	3	1	1	43	85	0	0	0	1	2	1
8	0	1	0	0	0	1	0	0	0	1		70	0	0	0	0	0				1			1
8	0	0	0	0	0	2	0	0	0	1			0	0	0	0	1			1				1
9	1	1	0	0	0	2	4	4	3	1	25		1	0	0	1	0																													1
2	0	0	0	0	0	1	4	4	0	0		59	0	1	1	0	0					1											1
2	1	0	0	0	0	1	4	3	1	0			1	0	0	0	0																														1
1	0	1	0	0	0	1	4	4	0	0	10		0	0	0	1	0		1
9	0	0	0	0	0	2	3	3	1	1		85	0	0	1	0	1	1
10	1	0	0	0	0	1	3	3	1	1			0	0	0	1	0									1
1	0	1	0	0	0	3	4	4	1	0			1	0	0	0	0
10	0	0	0	0	0	1	3	3	0	2	36	54	0	0	0	0	0		1	1		1
4	0	1	5	0	0	2	4	4	0	0			0	0	0	1	1			1
8	1	1	0	0	0	1	1	0	0	1	20	75	0	0	1	0	0		1		1
7	1	1	0	0	0	3	3	3	1	1		69	0	1	1	0	0					1
7	1	0	0	0	0	3	3	3	3	1	17	75	0	0	0	0	0				1
12	0	1	0	0	0	3	3	3	1	1	44		0	0	0	0	1	1
8	1	1	0	0	0	3	1	0	1	1		78	0	0	0	1	1			1	1
4	0	0	0	0	0	3	3	3	0	0		87	1	1	1	0	2			1
11	0	1	5	0	0	3	4	4	7	1	44	106	0	0	0	1	0			1
3	0	1	0	0	0	1	4	4	2	0			0	0	1	1	0																1
4	1	0	0	0	0	3	3	3	1	0			1	1	0	0	0	1
7	0	1	0	0	0	3	3	3	1	0			1	0	0	0	0																								1
3	0	0	0	0	0	2	3	2	1	0			1	0	0	0	0												1
12	0	1	0	0	0	2	0	0	1	1		83	1	1	0	1	2	1
9	1	0	3	0	0	3	0	0	0	0		50	1	1	0	0	2		1			1
10	0	1	0	0	0	4	1	1	1	1		88	0	0	0	1	2										1
3	0	0	0	0	0	3	3	4	3	0			0	1	1	0	0																1
13	0	1	0	0	0	5	3	4	1	1	43	75	0	1	0	1	3			1	1
5	0	0	0	0	0	2	3	3	4	1	19		0	0	0	1	1			1
5	0	0	0	0	0	1	3	1	0	0			1	0	0	0	1																		1		1
14	0	1	0	0	0	3	4	3	3	1	33	85	0	0	0	1	2								1
6	0	0	0	0	0	4	3	3	1	0		90	0	1	1	0	1			1				1														1
11	1	0	0	0	0	1	0	0	0	1		87	1	0	0	0	0																															1
4	0	1	0	0	0	2	0	0	0	1			0	0	0	0	0																1
8	0	1	0	0	0	2	3	3	3	1			0	0	0	1	1																																1
6	0	1	0	0	0	1	2	1	1	1		80	0	1	1	1	0																							1
8	1	0	0	0	0	2	3	4	0	0		40	0	0	1	0						1
13	1	1	0	0	0	1	1	3	0	1			1	0	0	1	0																					1
9	0	0	0	0	0	2	3	3	1	1		89	1	0	0	1	2	1
6	0	0	0	0	0	1	3	3	3	1		89	0	0	0	1	0							1											1
4	0	1	0	0	0	1	4	4	3	0			1	0	1	0	1																1
10	0	1	2	0	0	3	3	3	0	1		77	0	0	0	1	0			1	1			1
12	1	1	0	0	0	2	3	3	0	1		75	0	0	0	1	0			1	1			1
5	0	1	0	0	0	1	3	3	1	1		82	0	0	0	1	0			1			1
4	1	1	0	0	0	3	3	3	1	0		62	0	0	0	0	0																1
6	1	1	0	0	0	3	0	0	1	1		53	0	0	0	0	0					1
5	1	0	0	0	0	2	3	3	0	0		84	0	0	1	0	0												1										1
5	1	0	0	0	0	2	4	4	2	0	20	84	0	1	0	0	0			1
16	1	1	0	1	8	3	4	4	2	1			0	0	0	1	0	1
18	1	1	0	1	12	2	0	0	1	1			0	0	0	1	0										1
11	1	0	0	0	0	1	0	0	0	1		69	0	0	0	0	1	1				1
4	0	0	0	0	0	2	3	3	1	0			0	0	0	0	1																1
17	1	0	0	0	0	3	0	0	0	1			0	0	0	1	0	1
13	1	1	0	0	0	4	4	4	2	1	55	88	0	1	0	1	0													1
4	1	1	0	0	0	2	4	4	3	0		84	0	0	0	0	0		1
4	1	0	1	0	0	2	3	3	0	0			0	0	0	0	0																1
10	1	0	0	0	0	2	4	4	1	1	27	89	0	0	0	1	2			1
6	0	0	0	0	0	3	4	4	1	0	20	82	0	0	0	1	2			1
17	1	1	3	0	0	1	3	3	1	1			0	0	0	1	1	1							1
6	0	0	0	0	0	1	3	3	0	0		83	0	1	1	0	0
4	0	0	0	0	0	3	3	3	0	0		79	0	1	1	0	1				1			1
5	1	0	0	0	0	1	3	3	1	0		82	0	0	0	1	0									1									1
6	1	0	0	0	0	2	3	3	1	1	24	86	0	1	1	0	1						1	1
4	1	0	0	0	0	3	3	3	1	0			0	1	0	1	1							1
11	1	0	0	0	0	1	0	3	2	1		65	1	0	0	0	1	1				1
3	1	1	0	0	0	1	0	0	0	0		72	0	1	1	0	1				1
6	0	0	0	1	12	1	2	3	2	1			0	0	0	1	2			1
5	0	1	0	0	0	1	3	3	2	0	26	87	0	1	0	1	0			1
15	1	0	0	1	28	1	3	3	1	1			0	0	0	1	2								1
4	0	1	0	0	0	1	4	2	1	0			0	1	0	1	1																		1
7	0	1	2	0	0	1	3	3	0	1	24	73	0	0	0	0	0	1			1
5	0	0	0	0	0	4	3	3	0	0		76	0	0	1	0	1				1		1
10	1	0	0	0	0	1	4	4	3	1	36	88	0	0	0	1	0			1
6	0	0	0	0	0	1	3	4	1	0		82	0	0	0	0	0			1
10	0	1	0	1	10	1	3	3	0	1	24		0	0	0	0	3								1
10	0	1	0	0	0	2	3	3	0	1		72	0	0	0	0	0				1
9	0	0	0	0	0	1	3	3	1	1			0	0	0	1	0			1
7	1	1	0	0	0	1	4	4	3	1			0	1	0	1	0	1
6	1	0	0	0	0	1	3	3	1	0		70	1	0	0	1	0			1		1
6	1	0	0	1	7	2	2	3	2	1			0	0	0	1	0	1
17	1	1	2	1	6	8	4	4	2	1			0	1	0	1	0	1
16	0	1	3	1	15	1	4	3	1	1			0	1	0	1	0								1
14	0	1	3	1	11	3	4	4	2	1			0	0	0	1	0								1
4	1	0	0	0	0	3	3	3	0	0	20	75	0	0	0	0	0				1								1
8	0	1	0	1	19	1	3	3	1	1			0	0	0	1	1			1															1			1
5	0	0	0	0	0	2	3	4	1	0		60	0	0	0	0	0					1
10	0	0	0	0	0	1	0	0	0	1	30	62	0	0	0	0	0			1		1
7	1	0	0	0	0	1	2	3	1	1	20	92	1	0	0	1	2			1
5	0	1	0	0	0	1	3	4	2	0			0	0	0	1	0																		1
14	0	1	0	0	0	3	4	4	3	2		65	1	0	1	0	0					1
7	0	1	0	0	0	1	0	3	1	1	26	86	0	1	0	1	0			1
10	1	0	0	0	0	1	0	0	1	1		78	0	1	0	0	1				1			1
4	1	0	1	0	0	1	3	4	0	0			0	0	0	1	2	1
3	0	1	0	1	15	1	3	3	1	0			0	0	0	1	0	1						1
10	1	0	2	0	0	1	3	3	0	1	34	79	0	0	1	0	0			1	1
15	0	0	0	0	0	2	4	4	3	1		78	0	0	0	1	0				1
14	0	1	0	2	38	1	3	3	2	1	60	90	0	0	0	1	0								1
3	0	0	0	0	0	2	0	3	1	0		70	0	0	0	0	0				1								1
1	0	0	0	0	0	1	2	3	0	0			0	0	1	0	0
6	1	0	0	0	0	1	0	3	0	1	25	81	0	0	0	0	0			1
2	0	1	0	0	0	3	3	3	2	0			0	0	0	1	0																1
12	1	1	0	0	0	1	3	3	0	1	29	79	0	0	0	0	0			1	1
5	0	1	5	0	0	1	3	3	1	0			0	0	0	1	0	1
10	0	0	2	0	0	4	4	0	0	1	28	67	0	0	0	0	0					1
8	1	0	0	0	0	1	4	4	1	1		84	0	0	0	1	0			1
4	0	0	0	0	0	1	0	0	0	0			0	0	1	0	0																1
15	1	1	0	2	35	1	4	4	3	1			0	0	0	1	2								1
6	0	0	0	1	5	3	4	3	1	1			0	0	0	1	0							1
5	0	0	0	0	0	1	4	4	1	0		73	0	0	0	0	2			1	1
11	0	0	0	0	0	4	0	0	0	1		34	0	0	0	0	0					1
2	0	1	0	0	0	1	0	0	1	0			1	0	1	0	1
2	0	0	0	0	0	3	3	3	0	0			0	0	0	0	0
9	1	0	0	1	7	3	0	3	1	1	46	92	0	0	0	0	0	1
3	1	0	0	0	0	2	3	4	2	0		85	0	0	0	0	1			1
3	1	1	0	0	0	2	4	4	2	0		85	0	0	0	1	0
3	0	0	0	0	0	3	3	4	1	0			1	0	1	0	1
7	0	0	0	2	12	4	0	3	1	1	25	112	0	0	0	0	2			1					1
9	1	0	0	0	0	2	3	3	1	1	29	78	0	0	0	0	2			1	1
8	0	1	0	0	0	2	1	1	0	1	19	80	0	0	0	1	0			1
9	0	1	0	3	21	1	0	2	1	1	30	75	0	0	0	1	2				1				1
11	0	0	0	0	0	2	4	4	4	1	38	79	0	0	0	1	2				1
9	1	0	0	0	0	3	4	4	4	1	30	93	0	0	0	0	1	1
9	1	0	0	0	0	1	3	3	1	1			1	0	0	0	1	1
8	1	0	0	0	0	2	3	3	3	1		92	1	0	0	1	0								1
2	1	1	0	0	0	2	0	3	0	1			1	0	0	0	0																								1
6	1	1	0	0	0	1	0	3	1	0		82	0	0	0	0	0
11	0	1	0	1	9	1	3	3	1	1			0	0	0	1	0								1
4	0	0	0	0	0	2	3	2	1	0			0	1	0	0	0							1
4	0	0	0	0	0	2	3	3	1	0		79	0	0	0	0	0				1														1
8	0	1	0	0	0	2	4	4	2	1	25	84	0	0	0	0	0			1	1														1
10	0	0	0	0	0	1	3	3	1	1	45	78	0	0	0	0	0				1
8	0	0	0	0	0	2	3	3	1	1	32	81	0	0	0	0	0				1
6	0	0	0	0	0	3	3	3	1	1	22	85	0	0	1	0	1				1
4	0	1	0	0	0	2	4	4	4	0	15	80	0	0	0	0	0				1								1
11	0	0	0	0	0	1	4	4	2	1	50	85	0	0	0	1	0								1
11	0	1	0	1	6	1	2	0	1	1		75	0	0	0	1	0				1
13	0	0	0	1	11	1	4	4	2	1			0	0	0	1	1								1
6	0	0	0	0	0	5	3	3	3	1	22	79	0	0	0	1	1			1
4	0	0	0	0	0	2	3	3	1	0	14	85	0	1	0	1	0																		1			1
7	1	1	0	0	0	2	3	3	0	1	23	82	0	0	0	1	1	1		1
5	0	1	0	0	0	3	4	4	3	1	18	78	0	0	0	1	0				1								1
15	0	0	0	0	0	1	3	4	4	1	54	88	0	1	1	1	0	1		1
4	0	0	0	0	0	2	3	4	3	0	13	80	0	1	0	0	0							1		1												1
2	0	0	0	0	0	4	3	3	0	0	11		0	0	0	0	0												1
13	0	1	0	0	0	3	4	4	3	1	41	77	0	1	0	0	0			1	1
9	0	1	0	0	0	1	2	2	1	1	23	79	1	0	1	0	0		1	1	1
5	0	0	0	2	22	2	4	3	1	0	24		1	0	0	1	0									1
14	1	0	3	0	0	1	3	3	1	1	45	72	0	0	0	1	1	1			1
6	0	1	5	2	22	1	3	3	0	0	20		0	0	0	1	0			1
10	1	0	0	0	0	2	1	3	2	1	40	93	0	1	0	1	0			1
10	0	0	0	0	0	3	4	3	1	1	30	75	0	1	1	0	2			1	1
13	0	0	0	1	15	1	0	0	1	1	52	70	0	0	0	0	0				1				1
15	1	1	0	0	0	3	0	0	1	1	47	86	0	0	0	1	0	1
7	0	0	3	0	0	2	4	4	1	1	20	85	0	1	1	0	0			1
2	0	0	0	0	0	2	3	3	2	0	9		1	0	1	0	0		1
6	0	0	0	2	22	1	3	3	1	0			0	0	0	1	0			1
3	0	0	0	0	0	1	4	4	3	0	10		0	0	0	0	0												1
4	1	1	0	0	0	1	0	2	1	1	25	84	0	0	0	1	1			1	1
2	1	0	1	0	0	1	3	4	1	0	13		0	0	0	0	0												1
2	0	0	0	0	0	4	3	3	1	0	9		0	0	0	0	0												1
4	0	0	3	0	0	1	3	3	1	0	13	82	0	0	0	1	0	1																	1
9	0	0	0	0	0	2	2	3	1	1	32	82	0	1	0	0	2			1	1
13	1	0	3	0	0	4	2	2	1	1	46	85	0	0	0	1	0																										1
2	0	0	0	0	0	2	3	3	2	0	11		0	0	0	1	0												1
5	0	0	0	0	0	1	3	3	1	1	16	92	0	0	0	1	1			1				1											1
14	0	1	0	0	0	2	0	0	1	0	54	66	0	0	0	0	0					1
10	0	0	0	0	0	3	3	3	3	1	35	74	0	0	0	0	0				1
11	0	0	0	0	0	1	3	3	1	1	45	81	0	1	1	0	0				1			1
7	0	0	0	0	0	2	3	3	1	1	25	86	0	1	0	1	1			1
2	0	0	0	0	0	2	0	0	1	0	9		0	1	1	0	0												1
16	1	1	0	0	0	2	2	2	2	1	56	87	0	0	0	1	0							1
4	1	0	0	0	0	2	0	1	1	0	12	80	0	0	0	0	0			1	1																	1
2	0	0	0	0	0	1	4	4	2	0	11		0	0	0	1	0												1
4	0	0	0	0	0	2	0	0	1	0	13		0	0	1	0	1			1
11	0	0	0	0	0	1	3	2	0	1	52	77	0	0	0	0	0				1			1
3	1	0	0	0	0	2	3	3	2	0	14		0	0	0	1	0						1
14	0	1	3	2	30	1	3	3	0	1			0	0	0	1	0								1
12	0	1	0	1	29	2	4	4	2	1		76	0	0	0	1	0				1
4	0	0	0	0	0	3	2	2	1	0	15		0	0	0	0	1			1
14	0	0	0	0	0	1	0	0	0	1	56	74	0	0	0	0	1				1
5	0	1	0	0	0	1	2	2	1	2	18	77	0	0	0	0	0				1								1
6	1	0	0	0	0	2	3	3	1	1	23	82	0	1	1	0	1			1	1
5	0	0	0	2	20	1	2	2	1	0	18	79	0	0	1	1	1			1	1
4	0	0	0	0	0	3	0	3	1	0	17	83	0	0	0	0	0																1
7	0	0	0	0	0	1	2	3	1	1	20	86	0	0	1	1	1			1
8	0	0	3	0	0	1	3	3	1	1	35	87	0	0	0	1	0			1
10	0	0	3	0	0	1	2	2	1	1	50	91	0	0	0	1	0	1							1
9	0	0	0	0	0	2	3	3	2	1	26	105	0	0	0	1	1			1
13	0	0	0	0	0	1	4	4	2	1	55	93	1	0	0	1	0		1
16	0	0	0	0	0	2	2	1	1	0	65	37	0	0	1	0	0					1
2	0	0	0	0	0	2	2	3	1	0	11		1	0	0	0	0		1																							1
11	0	0	1	0	0	2	0	0	0	1	34	88	0	0	0	1	2								1
8	1	1	0	0	0	3	3	3	1	1	20	79	0	1	0	0	0				1																	1
5	0	1	0	0	0	1	4	4	2	1	29	95	0	0	1	0	2			1				1
5	0	1	2	0	0	1	4	4	0	1	20	88	1	0	0	1	0		1																							1
8	0	0	0	0	0	1	4	3	3	1	30	90	0	0	0	0	2			1
9	1	0	0	0	0	2	0	3	0	1	28	86	1	0	0	1	0		1
7	0	0	0	0	0	2	2	2	1	1	23	78	0	0	0	0	0				1																	1
9	0	0	0	0	0	2	1	3	1	1	30	82	0	1	0	1	2			1				1	1
11	0	0	4	0	0	1	0	0	1	1	46	76	0	0	0	1	1				1				1
8	1	0	0	0	0	2	3	3	1	1	22	85	0	0	1	1	0							1	1
14	0	1	0	0	0	1	0	0	0	0	54	55	0	0	0	0	0					1			1
3	0	0	0	0	0	1	4	4	2	0	13		0	0	1	1	0																1
3	0	0	0	0	0	3	3	4	2	0	11		0	0	0	1	0						1
6	0	1	0	0	0	3	1	1	1	1	18	80	0	0	0	1	2				1			1											1
6	0	1	0	0	0	1	3	3	1	1	22	90	1	1	0	0	2			1				1																		1
13	0	0	0	0	0	3	2	0	1	1	65	79	0	0	0	1	0			1	1			1
2	1	1	0	0	0	1	4	3	3	0	9		0	0	0	1	0																1
2	1	0	0	0	0	0	0	3	0	0	10		0	1	0	0	0		1
8	1	0	0	0	0	1	3	3	2	1	20	87	1	0	0	1	2														1
12	0	1	0	0	0	1	0	0	1	1	46	82	0	0	0	0	1	1			1				1
2	0	1	0	0	0	3	3	3	1	0	9		0	0	0	1	0																1
7	0	1	0	0	0	1	4	4	1	1	22	90	0	0	0	1	0			1
5	1	0	0	0	0	3	4	3	2	1	18	78	0	0	1	0	0				1
2	0	1	0	0	0	2	4	4	2	0	8		0	0	0	1	0												1
6	0	0	0	0	0	1	2	2	0	1	21	76	0	0	0	0	0			1	1
6	0	0	0	0	0	3	0	0	1	1	19	79	1	0	1	0	0		1	1	1
6	0	0	0	0	0	1	0	0	0	1	18	72	0	0	1	0	0		1	1	1
4	1	0	0	0	0	1	2	3	3	0	24	98	0	0	0	1	1			1			1
12	0	0	0	0	0	2	3	3	0	1	45	83	0	0	0	1	0			1
11	0	0	5	0	0	2	3	4	2	1	47	96	0	0	0	1	2	1						1
9	1	0	0	0	0	1	2	0	0	1	35	81	0	0	0	1	0			1
11	0	0	0	0	0	3	1	1	0	0	31	72	0	0	0	1	2				1				1
5	0	0	0	0	0	1	4	4	1	1	16	85	0	0	0	1	0																					1
7	0	0	0	0	0	4	3	3	0	1	24	82	0	1	0	1	0			1	1			1
9	1	1	0	0	0	2	4	4	2	1	26	96	0	0	0	1	0																					1				1
11	0	0	0	0	0	2	3	3	0	1	39	78	0	0	1	1	0				1
13	1	0	0	0	0	1	0	2	1	1	46	68	1	0	0	1	2			1	1			1
6	0	1	0	0	0	2	4	4	1	1	16	88	0	0	0	1	2			1
6	1	0	0	0	0	4	1	0	0	1	19	72	0	0	0	0	0			1	1			1
10	1	1	0	0	0	3	3	3	0	1	33	84	0	1	0	1	1			1	1																	1
4	0	0	0	0	0	3	3	3	0	0	14	67	1	0	1	1	0					1																			1
4	0	1	0	0	0	1	4	4	3	1	13	77	0	0	0	0	0			1	1
9	1	1	0	0	0	2	3	3	0	1	26	77	0	1	0	1	2			1	1
3	0	0	0	0	0	2	3	3	1	0	16		1	0	0	1	0		1																							1
10	0	1	0	1	18	1	0	0	0	1	30	72	0	0	0	1	0			1	1
10	0	0	0	0	0	2	4	4	2	1	32	93	0	0	0	1	0																					1
12	0	0	0	0	0	2	1	3	1	1	40	84	0	0	0	1	2			1	1
4	0	1	0	0	0	1	3	3	2	0	12	87	0	0	0	1	0			1									1
6	0	0	0	0	0	1	3	3	1	1	19	78	0	0	1	0	2			1	1												1
9	1	0	0	0	0	5	3	0	1	1	26	68	0	1	0	0	2					1	1
10	0	0	0	0	0	1	3	3	2	1	37	75	0	0	0	0	0				1			1
10	0	0	0	0	0	4	4	4	5	1	43	85	0	0	0	1	1							1	1
11	1	0	0	0	0	2	4	3	1	1	25	93	0	0	0	1	0																					1
6	0	0	0	0	0	3	3	3	2	1	19	92	1	1	1	1	1							1		1
14	0	1	0	1	12	2	4	3	6	1			0	0	0	0	1								1
12	0	1	0	0	0	2	4	3	1	1	42	90	0	0	0	1	0			1
13	0	1	0	0	0	1	1	2	1	2	51	45	1	0	0	0	0		1			1
9	0	1	0	0	0	1	1	3	0	1	31	75	0	0	0	1	0			1	1
13	0	1	0	0	0	3	2	1	0	1	49	88	0	0	0	0	0	1
1	1	0	0	0	0	1	0	3	0	0	9		1	0	0	0	0					1
6	0	0	4	0	0	1	0	0	1	1	34	79	0	0	0	1	2			1
6	1	1	0	0	0	1	3	3	0	2	15	53	1	0	1	0	0		1			1
6	0	0	0	0	0	3	0	0	0	1	25	92	0	1	0	0	1			1					1
12	0	0	0	0	0	1	1	2	0	1	54	76	0	0	0	0	0				1
11	0	0	0	0	0	2	0	0	0	1	47	80	0	0	1	0	1				1		1
3	0	0	0	0	0	3	3	3	1	0	14		1	0	1	0	0												1
7	0	1	0	0	0	4	4	3	1	1	20	79	1	1	0	0	0		1		1
6	0	0	0	1	10	1	3	1	1	1		78	1	0	0	1	0				1
14	0	1	0	0	0	2	3	3	1	1	50	85	0	0	0	1	0							1
16	0	0	0	0	0	1	3	0	1	1	54	93	0	0	0	1	0													1
2	0	0	0	0	0	1	3	3	1	0	11		0	0	0	0	0																1
3	0	0	0	0	0	2	2	3	1	0	16		0	1	0	0	0												1
10	0	0	5	0	0	3	4	3	3	1	44	82	1	0	0	0	0		1	1	1
10	0	0	0	0	0	3	3	0	0	1	29	73	1	0	0	1	1				1			1
4	1	0	0	0	0	1	3	4	2	0	14	95	1	0	1	0	0																								1
12	0	0	0	0	0	1	3	3	1	1	47	77	0	0	1	0	0				1
5	1	0	0	0	0	1	3	4	1	1	16	78	1	0	1	0	1				1								1
8	0	0	0	0	0	2	2	1	1	1	22	76	0	0	0	0	0				1
5	0	1	0	0	0	3	3	3	2	1	16	72	0	0	1	0	1				1
6	1	0	0	0	0	1	0	1	1	1	15	69	1	0	1	0	0		1			1
2	1	0	0	0	0	2	0	0	0	0	12		0	0	1	0	0												1
9	0	1	3	1	10	1	2	2	0	1			0	1	0	1	0																	1
11	0	0	0	0	0	2	3	3	1	1	48	88	0	0	0	1	0							1
15	1	1	0	1	22	3	4	4	6	1			0	0	0	0	1								1
10	0	0	0	0	0	1	0	0	1	1	30	64	0	0	1	0	1			1		1
4	0	0	0	0	0	3	0	2	1	0	13	79	0	0	0	0	0	1			1
9	0	0	0	0	0	2	3	3	1	1	29	72	0	1	0	0	1	1			1
10	0	1	0	1	21	2	3	3	1	1	25	94	0	0	1	0	1								1
12	0	1	0	1	12	2	0	0	1	0	41	53	0	0	0	0	0					1
15	1	0	3	1	8	1	3	3	1	1			0	0	0	1	0								1
16	1	0	0	0	0	5	0	0	1	1	54	87	0	0	0	1	0	1						1
9	0	1	0	0	0	2	3	3	1	1	27	93	0	0	1	1	0			1
3	0	1	0	0	0	1	4	4	4	0	13		1	0	0	0	0																		1
13	1	0	0	0	0	1	0	3	1	1	50	70	0	0	0	1	0	1		1	1
9	1	0	0	0	0	3	2	3	1	1	25	78	0	0	0	0	2			1	1
2	0	0	0	0	0	3	3	3	2	0	11	76	1	0	0	1	0		1		1
9	0	0	0	1	9	1	0	0	0	1	25	76	0	0	0	1	1			1	1
7	0	1	0	0	0	1	4	3	2	1	23	88	0	1	0	1	0			1
7	0	0	0	0	0	3	0	0	1	1	22	73	0	0	0	0	0			1	1
9	1	0	2	0	0	4	0	0	0	1	26	77	0	0	0	0	0				1
13	0	0	1	1	14	1	0	0	0	1			0	0	0	0	0			1
16	1	1	0	1	9	3	3	3	5	1			0	0	0	1	0								1
2	1	0	0	0	0	2	4	4	2	0	9	73	0	0	0	0	0				1								1
5	1	1	1	0	0	3	2	2	1	1	17	90	0	1	0	1	1	1
4	0	0	0	0	0	2	0	3	1	0	11	72	1	1	0	1	0				1
6	0	0	0	0	0	1	4	3	2	1	28	84	0	0	0	1	0			1	1			1
17	1	0	0	0	0	2	2	2	1	1	54	87	1	0	0	1	0	1	1
8	0	1	0	0	0	2	2	3	1	1	25	93	0	0	0	1	1			1				1
5	1	0	0	0	0	1	3	2	0	1	18	92	0	0	0	1	0																		1
15	0	0	3	2	44	4	3	3	0	1	70	82	0	0	0	1	0								1
11	1	1	0	0	0	2	1	1	0	1	49	62	1	0	1	0	0		1			1			1
3	0	0	0	0	0	1	3	3	2	0	9		1	0	0	1	0												1						1
10	0	0	0	0	0	1	3	4	1	1	32	88	0	0	0	1	2			1
3	0	1	0	0	0	1	2	0	0	0	8	74	1	0	0	1	1		1		1																					1
10	0	0	0	0	0	1	3	3	0	1	36	82	0	0	0	0	0			1	1
6	0	0	0	0	0	2	2	0	0	1	22	90	0	0	1	0	0									1			1						1
5	0	0	0	0	0	1	3	3	1	1	19	90	0	0	1	0	1			1
15	1	1	0	1	20	3	1	4	4	1			0	0	0	0	1								1
15	0	0	0	2	43	1	3	2	1	1	65	68	0	0	0	1	3					1
8	0	1	0	1	24	2	3	3	1	1			1	0	0	0	0	1						1
14	1	1	0	0	0	1	2	1	1	1	44	69	1	0	1	0	1					1
6	1	0	0	0	0	2	3	3	0	1		72	0	0	0	1	1				1		1
8	1	1	0	0	0	2	0	3	1	1	27	78	0	0	1	0	1			1	1												1
14	1	1	0	0	0	1	3	3	0	1	31	84	0	0	0	1	0	1			1
5	0	1	0	0	0	3	3	4	1	1	11	75	1	0	0	0	1			1	1
7	1	1	0	0	0	2	3	4	1	1	23	87	1	0	0	0	0		1
6	1	1	0	0	0	3	0	0	2	1	19	92	0	0	0	1	0	1
8	0	0	0	0	0	2	3	3	1	1	26	92	0	0	0	1	1			1
9	1	0	0	0	0	2	2	0	0	1	25	75	1	0	1	1	2	1	1	1	1
7	0	1	0	0	0	4	3	3	0	1	21	51	1	1	0	0	1					1
7	1	1	0	0	0	2	3	3	2	1	23	92	1	0	1	1	1		1																							1
3	1	1	0	0	0	1	4	4	3	0	9		1	0	0	0	0																1
6	0	1	0	0	0	1	3	0	1	1	21	78	0	0	0	0	1				1					1			1						1
3	0	1	0	0	0	2	2	1	0	0	11	64	1	0	0	0	0					1											1
10	0	0	1	0	0	1	3	3	0	2	48	62	1	0	0	0	1		1		1
[truncated: 14 more columns]

## Sheet: Sheet2
0.685102
													68.5	Male
													31.5	Female
16.8172

## Sheet: Sheet3
											Total (n=886)	Adolescents	School age	Preschoolers	Variable
												(n=149)	(n=428)	(n=309)
											137 (19.8%)	31 (20.8%)	91 (21.6%)	51 (16.8 %)	Physical Discipline
											50 (5.7%)	7 (4.7%)	35 (8.3%)	8 (2.6%)	Physical Abuse
											9 (1%)	4 (2.7%)	5 (1.2%)	0 (0.0%)	Sexual Abuse
